# Supplementary material for: Three new species in the leafhopper tribe Drabescini (Hemiptera, Cicadellidae, Deltocephalinae) from southern China
Source: Zookeys. 2019 May 16;846:43–53. doi: 10.3897/zookeys.846.34003 (PMC6533212; doi:10.3897/zookeys.846.34003)
Supplement: XML Treatment for Drabescus [file zookeys.846.34003-treatment1.xml]

<!DOCTYPE tp:taxon-treatment
  PUBLIC "-//TaxonX//DTD Taxonomic Treatment Publishing DTD v0 20100105//EN" "tax-treatment-NSO.dtd">
<tp:taxon-treatment xmlns:tp="http://www.plazi.org/taxpub"><tp:treatment-meta><kwd-group><label>Taxon classification</label><kwd><named-content xmlns:xlink="http://www.w3.org/1999/xlink" content-type="kingdom">Animalia</named-content></kwd><kwd><named-content xmlns:xlink="http://www.w3.org/1999/xlink" content-type="order">Hemiptera</named-content></kwd><kwd><named-content xmlns:xlink="http://www.w3.org/1999/xlink" content-type="family">Cicadellidae</named-content></kwd></kwd-group><mixed-citation publication-type="journal"><person-group><name><surname>Yu</surname><given-names>Zhou</given-names></name><name><surname>Webb</surname><given-names>Mick</given-names></name><name><surname>Dai</surname><given-names>Ren-huai</given-names></name><name><surname>Yang</surname><given-names>Mao-fa</given-names></name></person-group><article-title>Three new species in the leafhopper tribe <tp:taxon-name><tp:taxon-name-part taxon-name-part-type="tribe">Drabescini</tp:taxon-name-part></tp:taxon-name> (<tp:taxon-name><tp:taxon-name-part taxon-name-part-type="order">Hemiptera</tp:taxon-name-part></tp:taxon-name>, <tp:taxon-name><tp:taxon-name-part taxon-name-part-type="family">Cicadellidae</tp:taxon-name-part></tp:taxon-name>, <tp:taxon-name><tp:taxon-name-part taxon-name-part-type="subfamily">Deltocephalinae</tp:taxon-name-part></tp:taxon-name>) from southern China</article-title><source>Zookeys</source><day>16</day><month>5</month><year>2019</year><volume>846</volume><fpage>43</fpage><lpage>53</lpage><pub-id pub-id-type="doi">10.3897/zookeys.846.34003</pub-id></mixed-citation></tp:treatment-meta><tp:nomenclature><tp:taxon-name>
            <tp:taxon-name-part taxon-name-part-type="genus" reg="Drabescus">Drabescus</tp:taxon-name-part>
          </tp:taxon-name><tp:taxon-authority>Stål, 1870</tp:taxon-authority></tp:nomenclature><tp:treatment-sec sec-type="type species" id="SECID0EADAC"><title>Type species.</title><p><italic><tp:taxon-name><tp:taxon-name-part taxon-name-part-type="genus" reg="Bythoscopus">Bythoscopus</tp:taxon-name-part><tp:taxon-name-part taxon-name-part-type="species" reg="remotus">remotus</tp:taxon-name-part></tp:taxon-name></italic> Walker, 1851</p></tp:treatment-sec><tp:treatment-sec sec-type="diagnosis" id="SECID0ERDAC"><title>Diagnosis.</title><p>Overall coloration brown to black often with contrasting yellow marking on head and thorax. Body more or less robust, wedge-shaped. Crown short and broad, with transverse ridge on front, the latter slightly arched forward. Ocelli marginal, distant from eye. Face with antenna situated above midline of eye, moderately long (very long in immature); antennal ledge strong; anteclypeus nearly triangular, broad at base; laterofrontal sutures extended to corresponding ocellus. Hind femur with apical setae 2+1, 2+1+1, or 2+2+1. Male pygofer side with or without macrosetae and with or without a posterior process or marginal serrations. Connective usually Y-shaped. Subgenital plate triangular or elongate with digitate apex, usually with short fine setae marginally on ventral surface. Aedeagus with or without basal processes; gonopore apical on ventral surface.</p></tp:treatment-sec><tp:treatment-sec sec-type="remarks" id="SECID0EWDAC"><title>Remarks.</title><p><italic><tp:taxon-name><tp:taxon-name-part taxon-name-part-type="genus" reg="Drabescus">Drabescus</tp:taxon-name-part></tp:taxon-name></italic> is the largest genus in the subtribe <tp:taxon-name><tp:taxon-name-part taxon-name-part-type="subtribe">Drabescina</tp:taxon-name-part></tp:taxon-name> containing 60 species in the Old World tropics of which 34 species are from China (mainly southern China).</p></tp:treatment-sec></tp:taxon-treatment>
