# Supplementary material for: Three new species in the leafhopper tribe Drabescini (Hemiptera, Cicadellidae, Deltocephalinae) from southern China
Source: Zookeys. 2019 May 16;846:43–53. doi: 10.3897/zookeys.846.34003 (PMC6533212; doi:10.3897/zookeys.846.34003)
Supplement: XML Treatment for Drabescus bilaminatus [file zookeys.846.34003-treatment2.xml]

<!DOCTYPE tp:taxon-treatment
  PUBLIC "-//TaxonX//DTD Taxonomic Treatment Publishing DTD v0 20100105//EN" "tax-treatment-NSO.dtd">
<tp:taxon-treatment xmlns:tp="http://www.plazi.org/taxpub"><tp:treatment-meta><kwd-group><label>Taxon classification</label><kwd><named-content xmlns:xlink="http://www.w3.org/1999/xlink" content-type="kingdom">Animalia</named-content></kwd><kwd><named-content xmlns:xlink="http://www.w3.org/1999/xlink" content-type="order">Hemiptera</named-content></kwd><kwd><named-content xmlns:xlink="http://www.w3.org/1999/xlink" content-type="family">Cicadellidae</named-content></kwd></kwd-group><mixed-citation publication-type="journal"><person-group><name><surname>Yu</surname><given-names>Zhou</given-names></name><name><surname>Webb</surname><given-names>Mick</given-names></name><name><surname>Dai</surname><given-names>Ren-huai</given-names></name><name><surname>Yang</surname><given-names>Mao-fa</given-names></name></person-group><article-title>Three new species in the leafhopper tribe <tp:taxon-name><tp:taxon-name-part taxon-name-part-type="tribe">Drabescini</tp:taxon-name-part></tp:taxon-name> (<tp:taxon-name><tp:taxon-name-part taxon-name-part-type="order">Hemiptera</tp:taxon-name-part></tp:taxon-name>, <tp:taxon-name><tp:taxon-name-part taxon-name-part-type="family">Cicadellidae</tp:taxon-name-part></tp:taxon-name>, <tp:taxon-name><tp:taxon-name-part taxon-name-part-type="subfamily">Deltocephalinae</tp:taxon-name-part></tp:taxon-name>) from southern China</article-title><source>Zookeys</source><day>16</day><month>5</month><year>2019</year><volume>846</volume><fpage>43</fpage><lpage>53</lpage><pub-id pub-id-type="doi">10.3897/zookeys.846.34003</pub-id></mixed-citation></tp:treatment-meta><tp:nomenclature><tp:taxon-name>
            <tp:taxon-name-part taxon-name-part-type="genus" reg="Drabescus">Drabescus</tp:taxon-name-part>
            <tp:taxon-name-part taxon-name-part-type="species" reg="bilaminatus">bilaminatus</tp:taxon-name-part>
            <object-id xmlns:xlink="http://www.w3.org/1999/xlink" content-type="zoobank" xlink:type="simple">http://zoobank.org/660BE687-C6E3-453A-9647-A4ECBC39A452</object-id>
          </tp:taxon-name><tp:taxon-status xmlns:xlink="http://www.w3.org/1999/xlink" xlink:type="simple">sp. n.</tp:taxon-status><xref ref-type="fig" rid="F1">Figs 1–9</xref></tp:nomenclature><tp:treatment-sec sec-type="diagnosis" id="SECID0EUFAC"><title>Diagnosis.</title><p>Overall colour yellowish brown with numerous dark spots on the forewings. Subgenital plate wrinkled at apex. Aedeagal shaft with large flange on each side of ventral surface extending sub-basally to near apex.</p></tp:treatment-sec><tp:treatment-sec sec-type="description" id="SECID0EZFAC"><title>Description.</title><p>Vertex approximately 1.3x as long medially than next to eyes. Ocelli separated by ca. 4 x own diameter from adjacent eye. Hind femur with apical setae 2+2+1.</p><p>Male genitalia. Pygofer side nearly quadrilateral with long stout serrated ventral process directed dorsally; without macrosetae (Fig. <xref ref-type="fig" rid="F1">4</xref>). Valve triangular, nearly 2 x as wide as medial length. Subgenital plate elongate triangular with very short, wrinkled at apex; with short fine setae marginally on ventral surface (Fig. <xref ref-type="fig" rid="F1">5</xref>). Connective with stem short, 1/2 long as arms (Fig. <xref ref-type="fig" rid="F1">9</xref>). Style slender throughout length, without distinct lateral lobe (Fig. <xref ref-type="fig" rid="F1">6</xref>). Aedeagal shaft elongate, cylindrical, evenly curved dorsally, with large flange on each side of ventral surface extending sub-basally to near apex; dorsal surface with few fine teeth (Figs <xref ref-type="fig" rid="F1">7</xref>, <xref ref-type="fig" rid="F1">8</xref>).</p><fig id="F1" position="float" orientation="portrait"><label>Figures 1–9.</label><caption><p><italic><tp:taxon-name><tp:taxon-name-part taxon-name-part-type="genus" reg="Drabescus">Drabescus</tp:taxon-name-part><tp:taxon-name-part taxon-name-part-type="species" reg="bilaminatus">bilaminatus</tp:taxon-name-part></tp:taxon-name></italic> sp. n. holotype <bold>1</bold> dorsal view <bold>2</bold> lateral view <bold>3</bold> face <bold>4</bold> pygofer, lateral view <bold>5</bold> valve and subgenital plate, ventral view <bold>6</bold> style, ventral view <bold>7</bold> aedeagus, ventral view <bold>8</bold> aedeagus, lateral view <bold>9</bold> connective, ventral view. Scale bars: 1.0 mm (<bold>1, 2</bold>); 0.5 mm (<bold>3–9</bold>).</p></caption><graphic xmlns:xlink="http://www.w3.org/1999/xlink" xlink:href="zookeys-846-043-g001.jpg" position="float" orientation="portrait" xlink:type="simple" id="oo_301946.jpg"/></fig><p><bold>Length (including tegmen).</bold> ♂, 11.6 mm.</p></tp:treatment-sec><tp:treatment-sec sec-type="material" id="SECID0EKIAC"><title>Material examined.</title><p>Holotype: ♂, CHINA: Guangxi province, Huaping National Nature Reserve, 18.V.2012, Zhi-hua Fan leg. Paratype: 1 ♂, data same as holotype.</p></tp:treatment-sec><tp:treatment-sec sec-type="remarks" id="SECID0EPIAC"><title>Remarks.</title><p>This new species is similar to <italic><tp:taxon-name><tp:taxon-name-part taxon-name-part-type="genus" reg="Drabescus">D.</tp:taxon-name-part><tp:taxon-name-part taxon-name-part-type="species" reg="ineffectus">ineffectus</tp:taxon-name-part></tp:taxon-name></italic> (Walker) but can be distinguished by its larger lateral flanges of the aedeagus, narrower style and shorter stem of the connective.</p></tp:treatment-sec><tp:treatment-sec sec-type="etymology" id="SECID0EAJAC"><title>Etymology.</title><p>The new species name is an adjective derived from a combination of the Latin words <italic>bi</italic> and <italic>lamina</italic>, referring to the laminate (thin) flanges on the aedeagus.</p></tp:treatment-sec><tp:treatment-sec sec-type="distribution" id="SECID0EKJAC"><title>Distribution.</title><p>China (Guangxi Province).</p></tp:treatment-sec></tp:taxon-treatment>
