# Supplementary material for: Three new species in the leafhopper tribe Drabescini (Hemiptera, Cicadellidae, Deltocephalinae) from southern China
Source: Zookeys. 2019 May 16;846:43–53. doi: 10.3897/zookeys.846.34003 (PMC6533212; doi:10.3897/zookeys.846.34003)
Supplement: XML Treatment for Drabescus multipunctatus [file zookeys.846.34003-treatment3.xml]

<!DOCTYPE tp:taxon-treatment
  PUBLIC "-//TaxonX//DTD Taxonomic Treatment Publishing DTD v0 20100105//EN" "tax-treatment-NSO.dtd">
<tp:taxon-treatment xmlns:tp="http://www.plazi.org/taxpub"><tp:treatment-meta><kwd-group><label>Taxon classification</label><kwd><named-content xmlns:xlink="http://www.w3.org/1999/xlink" content-type="kingdom">Animalia</named-content></kwd><kwd><named-content xmlns:xlink="http://www.w3.org/1999/xlink" content-type="order">Hemiptera</named-content></kwd><kwd><named-content xmlns:xlink="http://www.w3.org/1999/xlink" content-type="family">Cicadellidae</named-content></kwd></kwd-group><mixed-citation publication-type="journal"><person-group><name><surname>Yu</surname><given-names>Zhou</given-names></name><name><surname>Webb</surname><given-names>Mick</given-names></name><name><surname>Dai</surname><given-names>Ren-huai</given-names></name><name><surname>Yang</surname><given-names>Mao-fa</given-names></name></person-group><article-title>Three new species in the leafhopper tribe <tp:taxon-name><tp:taxon-name-part taxon-name-part-type="tribe">Drabescini</tp:taxon-name-part></tp:taxon-name> (<tp:taxon-name><tp:taxon-name-part taxon-name-part-type="order">Hemiptera</tp:taxon-name-part></tp:taxon-name>, <tp:taxon-name><tp:taxon-name-part taxon-name-part-type="family">Cicadellidae</tp:taxon-name-part></tp:taxon-name>, <tp:taxon-name><tp:taxon-name-part taxon-name-part-type="subfamily">Deltocephalinae</tp:taxon-name-part></tp:taxon-name>) from southern China</article-title><source>Zookeys</source><day>16</day><month>5</month><year>2019</year><volume>846</volume><fpage>43</fpage><lpage>53</lpage><pub-id pub-id-type="doi">10.3897/zookeys.846.34003</pub-id></mixed-citation></tp:treatment-meta><tp:nomenclature><tp:taxon-name>
            <tp:taxon-name-part taxon-name-part-type="genus" reg="Drabescus">Drabescus</tp:taxon-name-part>
            <tp:taxon-name-part taxon-name-part-type="species" reg="multipunctatus">multipunctatus</tp:taxon-name-part>
            <object-id xmlns:xlink="http://www.w3.org/1999/xlink" content-type="zoobank" xlink:type="simple">http://zoobank.org/662F3FA6-93BC-4F7F-8EF5-B2AC246BF1E7</object-id>
          </tp:taxon-name><tp:taxon-status xmlns:xlink="http://www.w3.org/1999/xlink" xlink:type="simple">sp. n.</tp:taxon-status><xref ref-type="fig" rid="F2">Figs 10–18</xref></tp:nomenclature><tp:treatment-sec sec-type="diagnosis" id="SECID0E2KAC"><title>Diagnosis.</title><p>Overall colour yellowish brown with numerous fine dark spots; costal area of forewing yellow (Fig. <xref ref-type="fig" rid="F2">10</xref>). Pygofer side with long stout serrated ventral process directed dorsally. Aedeagal shaft with a long single crest-like dorsomedial flange on the dorsal surface (Figs <xref ref-type="fig" rid="F2">16</xref>, <xref ref-type="fig" rid="F2">17</xref>).</p></tp:treatment-sec><tp:treatment-sec sec-type="description" id="SECID0ENLAC"><title>Description.</title><p>Vertex approximately as long as next to eyes. Ocelli marginal, situated between two transverse ridges, separated by ca. 3 x own diameter from adjacent eye (Fig. <xref ref-type="fig" rid="F2">10</xref>). Hind femur with apical setae 2+2+1.</p><p>Male genitalia. Pygofer side slightly longer than wide; apically evenly rounded except for long stout serrated ventral process directed dorsally; without macrosetae (Fig. <xref ref-type="fig" rid="F2">13</xref>). Valve semicircular, approximately 2 x as wide as medial length. Subgenital plate elongate, triangular with short digitate apex, with short fine setae marginally on ventral surface (Fig. <xref ref-type="fig" rid="F2">14</xref>). Connective with stem as long as arms (Fig. <xref ref-type="fig" rid="F2">18</xref>). Style relatively slender throughout length, lateral lobe absent, apex curved inward with few serrations subapically on inner surface (Fig. <xref ref-type="fig" rid="F2">15</xref>). Aedeagal shaft elongate, cylindrical, sharply turned dorsally sub-basally, dorsal surface with a long single crest-like dorsomedial flange (Figs <xref ref-type="fig" rid="F2">16</xref>, <xref ref-type="fig" rid="F2">17</xref>).</p><fig id="F2" position="float" orientation="portrait"><label>Figures 10–18.</label><caption><p><italic><tp:taxon-name><tp:taxon-name-part taxon-name-part-type="genus" reg="Drabescus">Drabescus</tp:taxon-name-part><tp:taxon-name-part taxon-name-part-type="species" reg="multipunctatus">multipunctatus</tp:taxon-name-part></tp:taxon-name></italic> sp. n. holotype <bold>10</bold> dorsal view <bold>11</bold> lateral view <bold>12</bold> face <bold>13</bold> pygofer, lateral view <bold>14</bold> valve and subgenital plate, ventral view <bold>15</bold> style, ventral view <bold>16</bold> aedeagus, ventral view <bold>17</bold> aedeagus, lateral view <bold>18</bold> connective, ventral view. Scale bars: 1.0 mm (<bold>10, 11</bold>); 0.5 mm (<bold>12–18</bold>).</p></caption><graphic xmlns:xlink="http://www.w3.org/1999/xlink" xlink:href="zookeys-846-043-g002.jpg" position="float" orientation="portrait" xlink:type="simple" id="oo_301947.jpg"/></fig><p><bold>Body length (including tegmina).</bold> ♂, 10.7mm.</p></tp:treatment-sec><tp:treatment-sec sec-type="material" id="SECID0EDOAC"><title>Material examined.</title><p>Holotype: ♂, CHINA: Hainan Province, Jianfeng ridge, Nanwang forest, 22.IV.2014, Wei-cheng Yang leg.</p></tp:treatment-sec><tp:treatment-sec sec-type="remarks" id="SECID0EIOAC"><title>Remarks.</title><p>The new species can be distinguished by the shape of the aedeagus with abruptly angled shaft sub-basally and with a long single crest-like dorsomedial flange.</p></tp:treatment-sec><tp:treatment-sec sec-type="etymology" id="SECID0ENOAC"><title>Etymology.</title><p>The new species name is an adjective derived from the Latin words <italic>multi</italic> and <italic>punctatum</italic> referring to the many fine dark spots on the body.</p></tp:treatment-sec><tp:treatment-sec sec-type="distribution" id="SECID0EXOAC"><title>Distribution.</title><p>China (Hainan Province).</p></tp:treatment-sec></tp:taxon-treatment>
