# Supplementary material for: Three new species in the leafhopper tribe Drabescini (Hemiptera, Cicadellidae, Deltocephalinae) from southern China
Source: Zookeys. 2019 May 16;846:43–53. doi: 10.3897/zookeys.846.34003 (PMC6533212; doi:10.3897/zookeys.846.34003)
Supplement: XML Treatment for Parabolopona [file zookeys.846.34003-treatment4.xml]

<!DOCTYPE tp:taxon-treatment
  PUBLIC "-//TaxonX//DTD Taxonomic Treatment Publishing DTD v0 20100105//EN" "tax-treatment-NSO.dtd">
<tp:taxon-treatment xmlns:tp="http://www.plazi.org/taxpub"><tp:treatment-meta><kwd-group><label>Taxon classification</label><kwd><named-content xmlns:xlink="http://www.w3.org/1999/xlink" content-type="kingdom">Animalia</named-content></kwd><kwd><named-content xmlns:xlink="http://www.w3.org/1999/xlink" content-type="order">Hemiptera</named-content></kwd><kwd><named-content xmlns:xlink="http://www.w3.org/1999/xlink" content-type="family">Cicadellidae</named-content></kwd></kwd-group><mixed-citation publication-type="journal"><person-group><name><surname>Yu</surname><given-names>Zhou</given-names></name><name><surname>Webb</surname><given-names>Mick</given-names></name><name><surname>Dai</surname><given-names>Ren-huai</given-names></name><name><surname>Yang</surname><given-names>Mao-fa</given-names></name></person-group><article-title>Three new species in the leafhopper tribe <tp:taxon-name><tp:taxon-name-part taxon-name-part-type="tribe">Drabescini</tp:taxon-name-part></tp:taxon-name> (<tp:taxon-name><tp:taxon-name-part taxon-name-part-type="order">Hemiptera</tp:taxon-name-part></tp:taxon-name>, <tp:taxon-name><tp:taxon-name-part taxon-name-part-type="family">Cicadellidae</tp:taxon-name-part></tp:taxon-name>, <tp:taxon-name><tp:taxon-name-part taxon-name-part-type="subfamily">Deltocephalinae</tp:taxon-name-part></tp:taxon-name>) from southern China</article-title><source>Zookeys</source><day>16</day><month>5</month><year>2019</year><volume>846</volume><fpage>43</fpage><lpage>53</lpage><pub-id pub-id-type="doi">10.3897/zookeys.846.34003</pub-id></mixed-citation></tp:treatment-meta><tp:nomenclature><tp:taxon-name>
            <tp:taxon-name-part taxon-name-part-type="genus" reg="Parabolopona">Parabolopona</tp:taxon-name-part>
          </tp:taxon-name><tp:taxon-authority>Matsumura, 1912</tp:taxon-authority><tp:nomenclature-citation-list><tp:nomenclature-citation><tp:taxon-name>
                <tp:taxon-name-part taxon-name-part-type="genus" reg="Parabolopona">Parabolopona</tp:taxon-name-part>
              </tp:taxon-name><comment>Matsumura, 1912: 288; Webb, 1981: 41; <xref ref-type="bibr" rid="B16">Zhang and Webb 1996</xref>: 19; Cai and Shen 1999: 28; Shang and Zhang 2007: 430; <xref ref-type="bibr" rid="B3">Dai et al. 2016</xref>: 394.</comment></tp:nomenclature-citation></tp:nomenclature-citation-list></tp:nomenclature><tp:treatment-sec sec-type="type species" id="SECID0EPAAE"><title>Type species.</title><p><italic><tp:taxon-name><tp:taxon-name-part taxon-name-part-type="genus" reg="Parabolopona">Parabolopona</tp:taxon-name-part><tp:taxon-name-part taxon-name-part-type="species" reg="guttata">guttata</tp:taxon-name-part></tp:taxon-name></italic> Uhler, 1896</p></tp:treatment-sec><tp:treatment-sec sec-type="diagnosis" id="SECID0EABAE"><title>Diagnosis.</title><p>Body yellow to yellowish green, with or without pair of orange bands on vertex and pronotum; forewings with few small brown spots. Head with anterior margin rim-like; vertex approximately twice as long medially than next to eyes with fore margin obliquely rounded, shagreen. Face with antenna situated near upper corner of eye; antennal ledge strong, antennal pits encroaching onto postclypeus; latero-frontal sutures extended to corresponding ocellus; anteclypeus rectangular. Pronotum as wide as crown with many fine transverse striations. Hind femur with apical setae 2+2+1. Male pygofer without processes. Valve nearly triangular. Subgenital plate triangular or semicircular with fine ventral setae. Connective Y-shaped with strongly produced stem apex; separated from aedeagus by membrane. Aedeagus with or without basal apodeme; shaft relatively short with or without processes, gonopore apical on ventral surface. Second valvulae with very fine dorsal teeth.</p></tp:treatment-sec><tp:treatment-sec sec-type="remarks" id="SECID0EFBAE"><title>Remarks.</title><p><italic><tp:taxon-name><tp:taxon-name-part taxon-name-part-type="genus" reg="Parabolopona">Parabolopona</tp:taxon-name-part></tp:taxon-name></italic> is one of several genera in the subtribe <tp:taxon-name><tp:taxon-name-part taxon-name-part-type="subtribe">Paraboloponina</tp:taxon-name-part></tp:taxon-name>. The genus contains eleven species, of which ten have been recorded from China (see checklist below).</p></tp:treatment-sec><ref-list><ref id="B16"><mixed-citation xmlns:xlink="http://www.w3.org/1999/xlink" xlink:type="simple"><person-group><name name-style="western"><surname>Zhang</surname><given-names>YL</given-names></name><name name-style="western"><surname>Webb</surname><given-names>MD</given-names></name></person-group> (<year>1996</year>) <article-title>A revised classification of the Asian and Pacific Selenocephaline Leafhoppers (<tp:taxon-name><tp:taxon-name-part taxon-name-part-type="suborder">Homoptera</tp:taxon-name-part></tp:taxon-name>: <tp:taxon-name><tp:taxon-name-part taxon-name-part-type="family">Cicadellidae</tp:taxon-name-part></tp:taxon-name>).</article-title><source>Bulletin of the Natural History Museum (Entomology)</source><volume>65</volume>(<issue>1</issue>): <fpage>1</fpage>–<lpage>103</lpage>.</mixed-citation></ref><ref id="B3"><mixed-citation xmlns:xlink="http://www.w3.org/1999/xlink" xlink:type="simple"><person-group><name name-style="western"><surname>Dai</surname><given-names>RH</given-names></name><name name-style="western"><surname>Qu</surname><given-names>L</given-names></name><name name-style="western"><surname>Yang</surname><given-names>MF</given-names></name></person-group> (<year>2016</year>) <article-title>A new leafhopper species of <italic><tp:taxon-name><tp:taxon-name-part taxon-name-part-type="genus">Parabolopona</tp:taxon-name-part></tp:taxon-name></italic> and a new record for <italic><tp:taxon-name><tp:taxon-name-part taxon-name-part-type="genus">Favintiga</tp:taxon-name-part><tp:taxon-name-part taxon-name-part-type="species">camphorae</tp:taxon-name-part></tp:taxon-name></italic> from China (<tp:taxon-name><tp:taxon-name-part taxon-name-part-type="order">Hemiptera</tp:taxon-name-part></tp:taxon-name>: <tp:taxon-name><tp:taxon-name-part taxon-name-part-type="suborder">Auchenorrhyncha</tp:taxon-name-part></tp:taxon-name>: <tp:taxon-name><tp:taxon-name-part taxon-name-part-type="family">Cicadellidae</tp:taxon-name-part></tp:taxon-name>: <tp:taxon-name><tp:taxon-name-part taxon-name-part-type="subfamily">Deltocephalinae</tp:taxon-name-part></tp:taxon-name>: <tp:taxon-name><tp:taxon-name-part taxon-name-part-type="tribe">Drabescini</tp:taxon-name-part></tp:taxon-name>).</article-title><source>Entomologica Americana</source><volume>122</volume>(<issue>3</issue>): <fpage>393</fpage>–<lpage>397</lpage>. <ext-link xlink:type="simple" ext-link-type="doi" xlink:href="10.1664/1947-5144-122.3.393">https://doi.org/10.1664/1947-5144-122.3.393</ext-link></mixed-citation></ref></ref-list></tp:taxon-treatment>
