# Supplementary material for: Three new species in the leafhopper tribe Drabescini (Hemiptera, Cicadellidae, Deltocephalinae) from southern China
Source: Zookeys. 2019 May 16;846:43–53. doi: 10.3897/zookeys.846.34003 (PMC6533212; doi:10.3897/zookeys.846.34003)
Supplement: XML Treatment for Parabolopona robustipenis [file zookeys.846.34003-treatment5.xml]

<!DOCTYPE tp:taxon-treatment
  PUBLIC "-//TaxonX//DTD Taxonomic Treatment Publishing DTD v0 20100105//EN" "tax-treatment-NSO.dtd">
<tp:taxon-treatment xmlns:tp="http://www.plazi.org/taxpub"><tp:treatment-meta><kwd-group><label>Taxon classification</label><kwd><named-content xmlns:xlink="http://www.w3.org/1999/xlink" content-type="kingdom">Animalia</named-content></kwd><kwd><named-content xmlns:xlink="http://www.w3.org/1999/xlink" content-type="order">Hemiptera</named-content></kwd><kwd><named-content xmlns:xlink="http://www.w3.org/1999/xlink" content-type="family">Cicadellidae</named-content></kwd></kwd-group><mixed-citation publication-type="journal"><person-group><name><surname>Yu</surname><given-names>Zhou</given-names></name><name><surname>Webb</surname><given-names>Mick</given-names></name><name><surname>Dai</surname><given-names>Ren-huai</given-names></name><name><surname>Yang</surname><given-names>Mao-fa</given-names></name></person-group><article-title>Three new species in the leafhopper tribe <tp:taxon-name><tp:taxon-name-part taxon-name-part-type="tribe">Drabescini</tp:taxon-name-part></tp:taxon-name> (<tp:taxon-name><tp:taxon-name-part taxon-name-part-type="order">Hemiptera</tp:taxon-name-part></tp:taxon-name>, <tp:taxon-name><tp:taxon-name-part taxon-name-part-type="family">Cicadellidae</tp:taxon-name-part></tp:taxon-name>, <tp:taxon-name><tp:taxon-name-part taxon-name-part-type="subfamily">Deltocephalinae</tp:taxon-name-part></tp:taxon-name>) from southern China</article-title><source>Zookeys</source><day>16</day><month>5</month><year>2019</year><volume>846</volume><fpage>43</fpage><lpage>53</lpage><pub-id pub-id-type="doi">10.3897/zookeys.846.34003</pub-id></mixed-citation></tp:treatment-meta><tp:nomenclature><tp:taxon-name>
            <tp:taxon-name-part taxon-name-part-type="genus" reg="Parabolopona">Parabolopona</tp:taxon-name-part>
            <tp:taxon-name-part taxon-name-part-type="species" reg="robustipenis">robustipenis</tp:taxon-name-part>
            <object-id xmlns:xlink="http://www.w3.org/1999/xlink" content-type="zoobank" xlink:type="simple">http://zoobank.org/80A10A6D-B4FB-491F-91C7-FA7E1B97EE0E</object-id>
          </tp:taxon-name><tp:taxon-status xmlns:xlink="http://www.w3.org/1999/xlink" xlink:type="simple">sp. n.</tp:taxon-status><xref ref-type="fig" rid="F4">Figs 39–48</xref></tp:nomenclature><tp:treatment-sec sec-type="diagnosis" id="SECID0E4AAG"><title>Diagnosis.</title><p>Body yellowish green. Vertex and pronotum with a pair of orange longitudinal bands. Forewing with few small dark brown spots. Connective with stem about four times longer than arms, with strong dorsal keel, apical extension long. Aedeagus with shaft very short and robust (Fig. <xref ref-type="fig" rid="F4">45</xref>).</p></tp:treatment-sec><tp:treatment-sec sec-type="description" id="SECID0EHBAG"><title>Description.</title><p>Vertex approximately 2 x as long medially than next to eyes (Fig. <xref ref-type="fig" rid="F4">39</xref>). Ocelli marginal, separated by ca. 2 x own diameter from adjacent eye. Hind femur with apical setae 2+2+1.</p></tp:treatment-sec><tp:treatment-sec sec-type="Male genitalia" id="SECID0ERBAG"><title>Male genitalia.</title><p>Pygofer side with ventral margin strongly indented; with several fine setae distally (Fig. <xref ref-type="fig" rid="F4">42</xref>). Valve semicircular, approximately 3 x as wide as medial length. Subgenital plate elongate triangular with inner margin sinuate (Fig. <xref ref-type="fig" rid="F4">43</xref>). Connective with stem about four times longer than arms, with strong dorsal keel, apical extension long, bifurcate apically with upturned serrated branches (Figs <xref ref-type="fig" rid="F4">47</xref>, <xref ref-type="fig" rid="F4">48</xref>). Style apical process very slender, tapered to acute apex; lateral lobe prominent (Fig. <xref ref-type="fig" rid="F4">44</xref>). Aedeagus with shaft very short and robust (Fig. <xref ref-type="fig" rid="F4">45</xref>), with a short triangular shaped process subapically on dorsal surface and a lamellate processes on each side subapically, gonopore apical (Fig. <xref ref-type="fig" rid="F4">46</xref>).</p></tp:treatment-sec><tp:treatment-sec sec-type="Length" id="SECID0ETCAG"><title>Length</title><p><bold>(including tegmen).</bold> ♂, 8.4 mm; ♀, 8.2–8.6 mm.</p></tp:treatment-sec><tp:treatment-sec sec-type="material" id="SECID0E2CAG"><title>Material examined.</title><p>Holotype: ♂, CHINA: Hainan Province, Donger station, Bawang ridge, 15.IV.2014, collected by Jian-kun Long and Hai-yan Sun. Paratypes: 3 ♂♂, data same as holotype; 16 ♂♂ 2♀♀, Donger station, Bawang ridge, Hainan province, 22.IV.2014, Wei-cheng Yang, Hai-yan Sun leg. (<abbrev xmlns:xlink="http://www.w3.org/1999/xlink" content-type="institution" xlink:title="Institute of Entomology, Guizhou University, Guiyang, Guizhou, China" id="ABBRID0EBDAG" xlink:type="simple">GUGC</abbrev> and The Natural History Museum, London).</p></tp:treatment-sec><tp:treatment-sec sec-type="remarks" id="SECID0EGDAG"><title>Remarks.</title><p>The new species differs from other species of the genus in the shape of the male genitalia, particularly the very short and broad aedeagal shaft with a short triangular shaped process subapically on dorsal surface and a lamellate processes on each side subapically.</p></tp:treatment-sec><tp:treatment-sec sec-type="etymology" id="SECID0ELDAG"><title>Etymology.</title><p>The new species name is a noun derived from the Latin words <italic>robustus</italic> and <italic>penis</italic> referring to the robust aedeagus in this species.</p></tp:treatment-sec><tp:treatment-sec sec-type="distribution" id="SECID0EVDAG"><title>Distribution.</title><p>China (Hainan province).</p><fig id="F4" position="float" orientation="portrait"><label>Figures 39–48.</label><caption><p><italic><tp:taxon-name><tp:taxon-name-part taxon-name-part-type="genus" reg="Parabolopona">Parabolopona</tp:taxon-name-part><tp:taxon-name-part taxon-name-part-type="species" reg="robustipenis">robustipenis</tp:taxon-name-part></tp:taxon-name></italic> sp. n. holotype <bold>39</bold> male dorsal view <bold>40</bold> male lateral view <bold>41</bold> male face <bold>42–48</bold> male genitalia <bold>42</bold> pygofer, lateral view <bold>43</bold> valve and subgenital plate, ventral view <bold>44</bold> style, ventral view <bold>45</bold> aedeagus, ventral view <bold>46</bold> aedeagus, ventral view <bold>47</bold> connective, ventral view <bold>48</bold> connective, lateral view. Scale bars: 1.0 mm (<bold>39, 40</bold>); 0.5 mm (<bold>41–48</bold>).</p></caption><graphic xmlns:xlink="http://www.w3.org/1999/xlink" xlink:href="zookeys-846-043-g004.jpg" position="float" orientation="portrait" xlink:type="simple" id="oo_301949.jpg"/></fig></tp:treatment-sec></tp:taxon-treatment>
